# Supplementary material for: Pooling and Comparing Noise Annoyance Scores and “High Annoyance” (HA) Responses on the 5-Point and 11-Point Scales: Principles and Practical Advice
Source: Int J Environ Res Public Health. 2021 Jul 9;18(14):7339. doi: 10.3390/ijerph18147339 (PMC8306719; doi:10.3390/ijerph18147339)
Supplement: Supplementary file 1 [file ijerph-18-07339-s001.zip]

Archive with 2 entries (2 files):
- Sample_Code.R
- Sample_Data.csv
