# Supplementary material for: Pooling and Comparing Noise Annoyance Scores and “High Annoyance” (HA) Responses on the 5-Point and 11-Point Scales: Principles and Practical Advice
Source: Int J Environ Res Public Health. 2021 Jul 9;18(14):7339. doi: 10.3390/ijerph18147339 (PMC8306719; doi:10.3390/ijerph18147339)
Supplement: Supplementary file 1 [file ijerph-18-07339-s001.zip › Sample_Data.csv]

ID	Lden	AnnoyanceScore_05pt	AnnoyanceScore_11pt
1	30	0	0
2	30	0	2
3	30	1	0
4	30	1	1
5	31	2	1
6	31	2	1
7	32	0	0
8	32	0	0
9	32	1	0
10	32	1	0
11	32	1	3
12	32	2	5
13	33	0	0
14	33	0	1
15	33	1	0
16	33	1	3
17	33	1	3
18	33	2	4
19	33	2	5
20	33	3	3
21	34	0	0
22	34	0	0
23	34	0	0
24	34	0	0
25	34	0	0
26	34	0	0
27	34	0	0
28	34	0	3
29	34	1	0
30	34	1	0
31	34	1	0
32	34	1	1
33	34	1	1
34	34	1	2
35	34	1	2
36	34	1	2
37	34	2	1
38	34	2	3
39	34	2	4
40	34	2	6
41	35	0	0
42	35	0	0
43	35	0	0
44	35	0	0
45	35	0	0
46	35	0	1
47	35	0	1
48	35	0	2
49	35	1	0
50	35	1	0
51	35	1	0
52	35	1	0
53	35	1	2
54	35	1	4
55	35	1	4
56	35	2	2
57	35	2	3
58	35	2	4
59	35	3	2
60	35	3	5
61	35	3	7
62	36	0	0
63	36	0	0
64	36	0	0
65	36	0	0
66	36	0	0
67	36	0	0
68	36	0	0
69	36	0	0
70	36	0	0
71	36	0	0
72	36	0	2
73	36	0	0
74	36	0	0
75	36	0	0
76	36	0	0
77	36	0	0
78	36	0	0
79	36	0	0
80	36	0	0
81	36	0	1
82	36	0	1
83	36	0	4
84	36	0	4
85	36	1	0
86	36	1	0
87	36	1	0
88	36	1	0
89	36	1	1
90	36	1	1
91	36	1	2
92	36	1	4
93	36	2	1
94	36	2	1
95	36	2	7
96	36	3	5
97	36	3	6
98	37	0	0
99	37	0	0
100	37	0	0
101	37	0	0
102	37	1	0
103	37	1	0
104	37	1	0
105	37	1	1
106	37	1	1
107	37	1	4
108	37	2	5
109	38	0	0
110	38	0	0
111	38	0	0
112	38	0	3
113	38	1	0
114	38	1	3
115	38	1	3
116	38	2	5
117	39	1	0
118	39	1	0
119	39	1	0
120	39	1	2
121	40	0	0
122	40	0	0
123	40	0	0
124	40	1	3
125	40	1	5
126	40	2	0
127	41	0	0
128	41	0	0
129	41	0	0
130	41	0	0
131	41	0	0
132	41	0	3
133	41	0	4
134	41	1	0
135	41	1	0
136	41	1	4
137	41	3	8
138	42	0	0
139	42	0	1
140	42	0	4
141	42	1	0
142	43	0	0
143	43	1	0
144	43	1	0
145	43	1	1
146	43	1	3
147	43	1	4
148	43	2	1
149	43	2	2
150	43	2	2
151	43	2	2
152	43	2	5
153	43	3	5
154	44	1	2
155	44	2	2
156	44	2	5
157	44	2	7
158	44	3	8
159	45	0	0
160	45	1	2
161	45	1	2
162	45	1	3
163	45	2	2
164	45	2	2
165	45	2	3
166	45	2	6
167	46	0	0
168	46	0	0
169	46	0	0
170	46	0	0
171	46	1	0
172	46	1	0
173	46	1	0
174	46	1	0
175	46	1	0
176	46	1	0
177	46	1	1
178	46	1	1
179	46	1	2
180	46	1	3
181	46	1	6
182	46	2	0
183	46	2	0
184	46	2	1
185	46	2	3
186	46	2	3
187	46	2	4
188	46	2	6
189	46	2	6
190	46	2	7
191	46	2	7
192	46	3	0
193	46	3	8
194	46	4	5
195	47	0	0
196	47	0	0
197	47	0	1
198	47	1	0
199	47	1	0
200	47	1	0
201	47	1	1
202	47	1	2
203	47	1	2
204	47	2	0
205	47	2	2
206	47	2	3
207	47	2	5
208	47	2	5
209	47	2	7
210	47	2	7
211	47	3	3
212	47	3	4
213	47	3	5
214	47	3	5
215	47	3	6
216	47	3	9
217	47	4	4
218	47	4	8
219	47	4	10
220	48	0	0
221	48	0	1
222	48	0	2
223	48	0	2
224	48	0	3
225	48	1	0
226	48	1	0
227	48	1	1
228	48	1	1
229	48	1	2
230	48	1	2
231	48	1	3
232	48	1	3
233	48	1	4
234	48	2	0
235	48	2	1
236	48	2	3
237	48	2	4
238	48	2	4
239	48	2	4
240	48	2	4
241	48	2	5
242	48	2	6
243	48	2	6
244	48	2	8
245	48	3	4
246	48	3	5
247	48	3	5
248	48	3	8
249	48	3	10
250	48	4	6
251	48	4	8
252	49	0	0
253	49	0	0
254	49	0	0
255	49	0	0
256	49	0	0
257	49	0	0
258	49	0	2
259	49	0	5
260	49	1	1
261	49	1	1
262	49	1	2
263	49	1	3
264	49	1	3
265	49	1	4
266	49	1	4
267	49	1	5
268	49	1	6
269	49	2	1
270	49	2	5
271	49	2	7
272	49	2	7
273	49	2	8
274	49	2	8
275	49	3	2
276	49	3	4
277	49	3	4
278	49	3	5
279	49	3	6
280	49	3	9
281	49	3	9
282	49	3	9
283	49	3	10
284	49	4	9
285	50	0	0
286	50	0	1
287	50	0	5
288	50	1	0
289	50	1	0
290	50	1	0
291	50	1	0
292	50	1	0
293	50	1	0
294	50	1	2
295	50	1	3
296	50	1	4
297	50	1	4
298	50	1	5
299	50	2	0
300	50	2	1
301	50	2	2
302	50	2	3
303	50	2	3
304	50	2	4
305	50	2	7
306	50	2	7
307	50	2	8
308	50	2	9
309	50	2	9
310	50	3	1
311	50	3	5
312	50	3	5
313	50	3	7
314	50	3	8
315	50	3	8
316	50	3	9
317	50	4	6
318	51	0	0
319	51	0	0
320	51	0	0
321	51	0	0
322	51	0	0
323	51	0	2
324	51	0	4
325	51	0	5
326	51	1	0
327	51	1	2
328	51	1	2
329	51	1	3
330	51	1	3
331	51	1	3
332	51	1	3
333	51	1	3
334	51	1	4
335	51	1	5
336	51	1	5
337	51	1	5
338	51	1	6
339	51	2	1
340	51	2	1
341	51	2	2
342	51	2	2
343	51	2	3
344	51	2	4
345	51	2	4
346	51	2	4
347	51	2	5
348	51	2	5
349	51	2	5
350	51	2	6
351	51	2	6
352	51	2	6
353	51	2	6
354	51	2	7
355	51	2	8
356	51	2	9
357	51	2	9
358	51	3	4
359	51	3	5
360	51	3	5
361	51	3	5
362	51	3	5
363	51	3	7
364	51	3	8
365	51	3	9
366	51	3	9
367	51	3	10
368	51	4	6
369	51	4	9
370	52	0	0
371	52	0	0
372	52	0	0
373	52	0	4
374	52	1	0
375	52	1	1
376	52	1	1
377	52	1	2
378	52	1	2
379	52	1	2
380	52	1	3
381	52	1	3
382	52	1	4
383	52	1	5
384	52	1	5
385	52	1	5
386	52	1	6
387	52	1	7
388	52	1	7
389	52	2	0
390	52	2	0
391	52	2	1
392	52	2	2
393	52	2	3
394	52	2	3
395	52	2	4
396	52	2	4
397	52	2	5
398	52	2	6
399	52	2	6
400	52	2	7
401	52	2	7
402	52	2	7
403	52	2	7
404	52	2	8
405	52	3	4
406	52	3	5
407	52	3	6
408	52	3	7
409	52	3	8
410	52	3	7
411	52	3	7
412	52	3	8
413	52	3	9
414	52	3	10
415	52	4	5
416	52	4	8
417	52	4	9
418	52	4	10
419	52	4	10
420	53	0	0
421	53	0	0
422	53	0	0
423	53	1	0
424	53	1	0
425	53	1	0
426	53	1	1
427	53	1	1
428	53	1	3
429	53	1	3
430	53	1	3
431	53	1	4
432	53	1	4
433	53	1	4
434	53	1	5
435	53	1	5
436	53	1	5
437	53	1	5
438	53	1	7
439	53	2	0
440	53	2	1
441	53	2	1
442	53	2	2
443	53	2	3
444	53	2	3
445	53	2	3
446	53	2	4
447	53	2	4
448	53	2	4
449	53	2	4
450	53	2	4
451	53	2	4
452	53	2	5
453	53	2	7
454	53	2	7
455	53	2	7
456	53	3	5
457	53	3	5
458	53	3	5
459	53	3	6
460	53	3	6
461	53	3	6
462	53	3	7
463	53	3	7
464	53	3	7
465	53	3	7
466	53	3	8
467	53	3	8
468	53	3	8
469	53	3	8
470	53	3	8
471	53	3	9
472	53	4	7
473	53	4	7
474	53	4	8
475	53	4	8
476	53	4	9
477	53	4	10
478	53	4	9
479	53	4	10
480	54	0	0
481	54	0	0
482	54	0	1
483	54	0	1
484	54	0	2
485	54	0	4
486	54	0	5
487	54	1	0
488	54	1	0
489	54	1	0
490	54	1	1
491	54	1	1
492	54	1	2
493	54	1	2
494	54	1	2
495	54	1	2
496	54	1	4
497	54	1	4
498	54	1	5
499	54	1	5
500	54	1	5
501	54	1	9
502	54	2	0
503	54	2	0
504	54	2	2
505	54	2	3
506	54	2	3
507	54	2	3
508	54	2	3
509	54	2	4
510	54	2	4
511	54	2	4
512	54	2	5
513	54	2	6
514	54	2	7
515	54	2	7
516	54	2	7
517	54	2	9
518	54	2	10
519	54	3	2
520	54	3	3
521	54	3	3
522	54	3	5
523	54	3	5
524	54	3	6
525	54	3	7
526	54	3	8
527	54	3	8
528	54	3	8
529	54	3	8
530	54	3	9
531	54	3	9
532	54	3	10
533	54	4	8
534	54	4	8
535	54	4	8
536	54	4	9
537	54	4	9
538	55	0	7
539	55	0	0
540	55	0	0
541	55	0	0
542	55	0	1
543	55	0	3
544	55	0	3
545	55	0	6
546	55	1	1
547	55	1	1
548	55	1	2
549	55	1	2
550	55	1	2
551	55	1	2
552	55	1	3
553	55	1	4
554	55	1	4
555	55	1	4
556	55	1	6
557	55	2	0
558	55	2	0
559	55	2	3
560	55	2	3
561	55	2	3
562	55	2	3
563	55	2	3
564	55	2	3
565	55	2	4
566	55	2	4
567	55	2	4
568	55	2	5
569	55	2	6
570	55	2	6
571	55	2	6
572	55	2	7
573	55	2	7
574	55	2	8
575	55	2	8
576	55	3	3
577	55	3	5
578	55	3	6
579	55	3	6
580	55	3	7
581	55	3	7
582	55	3	7
583	55	3	7
584	55	3	8
585	55	3	9
586	55	3	10
587	55	3	10
588	55	4	8
589	55	4	8
590	55	4	8
591	55	4	8
592	55	4	9
593	55	4	9
594	55	4	9
595	55	4	9
596	55	4	10
597	55	4	10
598	56	0	0
599	56	0	0
600	56	0	2
601	56	0	2
602	56	0	3
603	56	1	0
604	56	1	1
605	56	1	1
606	56	1	2
607	56	1	2
608	56	1	3
609	56	1	3
610	56	1	3
611	56	1	3
612	56	1	4
613	56	1	4
614	56	1	5
615	56	1	5
616	56	1	6
617	56	2	0
618	56	2	1
619	56	2	2
620	56	2	2
621	56	2	3
622	56	2	3
623	56	2	4
624	56	2	5
625	56	2	5
626	56	2	6
627	56	2	6
628	56	2	7
629	56	2	7
630	56	2	8
631	56	2	8
632	56	3	3
633	56	3	4
634	56	3	5
635	56	3	6
636	56	3	6
637	56	3	6
638	56	3	6
639	56	3	7
640	56	3	7
641	56	3	8
642	56	3	8
643	56	3	9
644	56	3	10
645	56	4	8
646	56	4	8
647	56	4	9
648	56	4	10
649	56	4	10
650	57	0	0
651	57	0	0
652	57	0	2
653	57	0	2
654	57	1	1
655	57	1	2
656	57	1	2
657	57	1	2
658	57	1	3
659	57	1	3
660	57	1	4
661	57	1	6
662	57	2	2
663	57	2	3
664	57	2	3
665	57	2	4
666	57	2	5
667	57	2	5
668	57	2	5
669	57	2	6
670	57	2	6
671	57	2	6
672	57	2	7
673	57	2	7
674	57	2	7
675	57	2	7
676	57	2	7
677	57	2	9
678	57	2	9
679	57	3	6
680	57	3	6
681	57	3	7
682	57	3	7
683	57	3	7
684	57	3	7
685	57	3	9
686	57	3	9
687	57	3	9
688	57	3	9
689	57	3	9
690	57	3	10
691	57	4	6
692	57	4	6
693	57	4	8
694	57	4	8
695	57	4	8
696	57	4	8
697	57	4	10
698	58	0	0
699	58	0	1
700	58	1	1
701	58	1	2
702	58	1	2
703	58	1	3
704	58	1	4
705	58	1	5
706	58	1	7
707	58	2	3
708	58	2	3
709	58	2	3
710	58	2	3
711	58	2	4
712	58	2	4
713	58	2	5
714	58	2	6
715	58	2	8
716	58	2	8
717	58	2	10
718	58	3	1
719	58	3	5
720	58	3	5
721	58	3	5
722	58	3	5
723	58	3	6
724	58	3	6
725	58	3	7
726	58	3	7
727	58	3	8
728	58	3	8
729	58	3	8
730	58	3	8
731	58	3	8
732	58	3	8
733	58	3	9
734	58	3	9
735	58	3	9
736	58	3	9
737	58	3	10
738	58	3	10
739	58	3	10
740	58	4	8
741	58	4	8
742	58	4	8
743	58	4	8
744	58	4	8
745	58	4	9
746	58	4	9
747	58	4	9
748	58	4	9
749	58	4	10
750	59	0	0
751	59	0	3
752	59	0	5
753	59	0	5
754	59	1	0
755	59	1	0
756	59	1	1
757	59	1	2
758	59	1	2
759	59	1	2
760	59	1	5
761	59	1	5
762	59	1	7
763	59	1	7
764	59	2	1
765	59	2	3
766	59	2	3
767	59	2	4
768	59	2	4
769	59	2	4
770	59	2	5
771	59	2	6
772	59	2	6
773	59	2	8
774	59	2	9
775	59	2	9
776	59	3	4
777	59	3	6
778	59	3	6
779	59	3	6
780	59	3	6
781	59	3	7
782	59	3	7
783	59	3	8
784	59	3	8
785	59	3	8
786	59	3	8
787	59	3	8
788	59	3	8
789	59	3	8
790	59	3	8
791	59	3	9
792	59	3	9
793	59	3	10
794	59	3	10
795	59	3	10
796	59	3	10
797	59	4	5
798	59	4	6
799	59	4	7
800	59	4	8
801	59	4	9
802	59	4	9
803	59	4	9
804	59	4	10
805	59	4	10
806	59	4	10
807	59	4	10
808	60	0	0
809	60	0	0
810	60	0	0
811	60	0	1
812	60	0	2
813	60	1	2
814	60	1	2
815	60	1	5
816	60	1	6
817	60	1	6
818	60	2	3
819	60	2	4
820	60	2	4
821	60	2	4
822	60	2	6
823	60	2	6
824	60	2	7
825	60	2	7
826	60	2	9
827	60	3	6
828	60	3	7
829	60	3	7
830	60	3	8
831	60	3	9
832	60	3	9
833	60	3	9
834	60	3	9
835	60	3	9
836	60	3	10
837	60	3	10
838	60	3	10
839	60	3	10
840	60	4	6
841	60	4	8
842	60	4	8
843	60	4	9
844	60	4	9
845	60	4	10
846	60	4	10
847	60	4	10
848	60	4	10
849	61	0	0
850	61	0	0
851	61	0	0
852	61	0	0
853	61	0	1
854	61	1	0
855	61	1	1
856	61	1	1
857	61	1	2
858	61	1	3
859	61	1	4
860	61	2	2
861	61	2	2
862	61	2	3
863	61	2	5
864	61	2	5
865	61	2	6
866	61	2	6
867	61	2	6
868	61	2	6
869	61	2	7
870	61	3	2
871	61	3	3
872	61	3	5
873	61	3	6
874	61	3	7
875	61	3	7
876	61	3	8
877	61	3	8
878	61	3	8
879	61	3	8
880	61	3	8
881	61	3	8
882	61	3	8
883	61	3	9
884	61	3	9
885	61	3	10
886	61	3	10
887	61	3	10
888	61	4	8
889	61	4	8
890	61	4	8
891	61	4	9
892	61	4	9
893	61	4	9
894	61	4	9
895	61	4	10
896	61	4	10
897	61	4	10
898	61	4	10
899	62	2	2
900	62	2	3
901	62	2	4
902	62	2	4
903	62	2	5
904	62	2	7
905	62	3	6
906	62	3	7
907	62	3	7
908	62	3	7
909	62	3	7
910	62	3	7
911	62	3	8
912	62	3	8
913	62	3	8
914	62	3	8
915	62	3	8
916	62	4	6
917	62	4	8
918	62	4	9
919	62	4	9
920	62	4	10
921	62	4	10
922	62	4	10
923	63	1	4
924	63	1	6
925	63	1	9
926	63	2	3
927	63	2	5
928	63	2	5
929	63	2	5
930	63	2	8
931	63	3	6
932	63	3	8
933	63	3	10
934	63	3	10
935	63	3	10
936	63	4	0
937	63	4	6
938	63	4	8
939	63	4	10
940	64	0	0
941	64	0	2
942	64	1	1
943	64	1	1
944	64	1	2
945	64	1	3
946	64	1	5
947	64	2	1
948	64	2	1
949	64	2	2
950	64	2	5
951	64	2	6
952	64	3	3
953	64	3	4
954	64	3	4
955	64	3	5
956	64	3	6
957	64	3	8
958	64	3	10
959	64	4	6
960	64	4	8
961	64	4	8
962	64	4	9
963	64	4	10
964	64	4	10
965	65	1	0
966	65	1	1
967	65	1	3
968	65	1	4
969	65	2	5
970	65	2	5
971	65	2	5
972	65	2	5
973	65	2	9
974	65	2	9
975	65	3	6
976	65	3	8
977	66	0	1
978	66	0	1
979	66	1	1
980	66	1	1
981	66	1	5
982	66	3	4
983	66	3	5
984	66	3	5
985	66	4	8
986	66	4	9
987	67	0	1
988	67	3	10
989	68	1	0
990	68	1	3
991	68	2	1
992	68	3	4
993	68	4	7
994	71	2	3
995	72	3	10
996	72	4	10
997	80	3	6
998	80	4	6
999	80	4	7
1000	80	4	8
